# Supplementary material for: Phytochemical-Loaded Biodegradable Nanoemulsions for Eradication of Fungal Biofilms
Source: Nanomaterials (Basel). 2026 May 7;16(10):574. doi: 10.3390/nano16100574 (PMC13209755; doi:10.3390/nano16100574)
Supplement: Supplementary file 1 [file nanomaterials-16-00574-s001.zip]

Archive with 1 entries (1 files):
- nanomaterials-4220159-supplementary.pdf
